# Supplementary material for: Genome-Wide Identification and Expression Profiling of Wnt Family Genes in the Silkworm, Bombyx mori
Source: Int J Mol Sci. 2019 Mar 11;20(5):1221. doi: 10.3390/ijms20051221 (PMC6429082; doi:10.3390/ijms20051221)
Supplement: Supplementary file 1 [file ijms-20-01221-s001.zip]

Archive with 6 entries (5 files):
- ijms-449803-supplementary/
- ijms-449803-supplementary/Figure S1.tif
- ijms-449803-supplementary/Table S1.xlsx
- ijms-449803-supplementary/Table S2.xlsx
- ijms-449803-supplementary/Table S3.xlsx
- ijms-449803-supplementary/Table S4.xlsx
