# Supplementary material for: Genome-Wide Identification and Expression Profiling of Wnt Family Genes in the Silkworm, Bombyx mori
Source: Int J Mol Sci. 2019 Mar 11;20(5):1221. doi: 10.3390/ijms20051221 (PMC6429082; doi:10.3390/ijms20051221)
Supplement: Supplementary file 1 [file ijms-20-01221-s001.zip › ijms-449803-supplementary/Table S1.xlsx]

## Sheet: Sheet1
Species	wnt1	wnt2	wnt3	wnt4	wnt5	wnt6	wnt7	wnt8	wnt9	wnt10	wnt11	wnt16	wntA
Acyrthosiphon pisum	ACYPI003251	\	\	\	ACYPI003531	\	ACYPI009481	\	\	\	ACYPI005135	ACYPI000516	ACYPI001204
Anopheles gambiae	AGAP009734	\	\	\	AGAP010290	AGAP009733	AGAP010283	\	AGAP009735	AGAP009731	\	\	AGAP008678
Tribolium castaneum	TC014084	\	\	\	TC009318	TC013707	TC010155	TC002386	TC013708	TC014086	TC014270	\	TC033668
Drosophila melanogaster	CG4889	\	\	\	CG6407	CG4969	CG1916	CG8458	CG4698	CG4971	\	\	\
Apis mellifera	GB45510	\	\	\	GB53249	GB45509	GB44402	\	\	GB45511	GB44495	\	GB44787
Heliconius melpomene	HMEL022601	\	\	\	HMEL022606	HMEL011436	HMEL022591	\	HMEL011441	HMEL011434	HMEL015162	\	HMEL018100
Bicyclus anynana	nBa.0.1-t13313	\	\	\	nBa.0.1-t10284 nBa.0.1-t11746	nBa.0.1-t11285	nBa.0.1-t09074	\	nBa.0.1-t07006	nBa.0.1-t03589	nBa.0.1-t13610	\	nBa.0.1-t11602
Danaus plexippus	DPOGS214087	\	\	\	DPOGS211541	DPOGS214293	DPOGS212906	\	DPOGS214086	DPOGS214089	DPOGS204304	\	DPOGS206421
Calycopis cecrops	cce87.13	\	\	\	cce4944.4	cce87.10	cce456.4 cce456.5	\	cce864.3	cce87.9	cce7486.6	\	cce2144.3
Plutella xylostella	Px012616.1	\	\	\	Px006465.1	Px012614.1	Px005505.1	\	Px001689.1	Px012612.1	Px008473.3	\	Px016153.1
Operophtera brumata	OBRU01_08245	\	\	\	OBRU01_06844	OBRU01_08243 OBRU01_22519	OBRU01_07748 OBRU01_22865	\	OBRU01_20412	OBRU01_06640	OBRU01_04708	\	OBRU01_21908
Amyelois transitella	XP_013200502.1	\	\	\	XP_013195114.1	XP_013200466.1	XP_013186344.1	\	XP_013200476.1	XP_013200389.1	XP_013193026.1	\	XP_013186724.1
Bombyx mori	BGIBMGA006146	\	\	\	BGIBMGA013901	BGIBMGA006004	BGIBMGA013981	\	BGIBMGA006145	BGIBMGA006147 BGIBMGA006148	BGIBMGA007580	\	BGIBMGA013787
