# Supplementary material for: Genome-Wide Identification and Expression Profiling of Wnt Family Genes in the Silkworm, Bombyx mori
Source: Int J Mol Sci. 2019 Mar 11;20(5):1221. doi: 10.3390/ijms20051221 (PMC6429082; doi:10.3390/ijms20051221)
Supplement: Supplementary file 1 [file ijms-20-01221-s001.zip › ijms-449803-supplementary/Table S3.xlsx]

## Sheet: Sheet1
Species	Wnt1	Wnt2	Wnt3	Wnt4	Wnt5	Wnt6	Wnt7	Wnt8	Wnt9	Wnt10	Wnt11	Wnt16	WntA
Acyrthosiphon pisum	GL349915:255894-282768	\	\	\	GL350525:34382-97046	\	GL349841：67598-341743	\	\	\	GL350117:67309-72530	GL349642:266640-272007	GL349711:165525-180479
Anopheles gambiae	3R:41951206-41972538	\	\	\	3R:52237449-52248062	3R:41921566-41922809	3R:52042711-52059885	\	3R:42011460-42012670	3R:41864382-41865523	\	\	3R:14726940-14731796
Tribolium castaneum	LG5:5504722-5512958	\	\	\	LG7:332426-347946	LG5:5520285-5525910	LG7:13860983-13886065	KQ971615:72586-73923	LG5:5490584-5492058	LG5:5532920-5538187	LG5:8220468-8227143	\	LG7:6600432:6647583
Drosophila melanogaster	2L:7307159-7316265	\	\	\	X:18501401-18505405	2L:7333714-7352542	2R:9494166-9503188	3R:13292052-13293198	2L:7255419-7277171	2L:7363379-7377528	\	\	\
Apis mellifera	Group1:21361758-21373513	\	\	\	Group1:4608461-4615993	Group1:21386502-21407061	Group5:165859-319232	\	\	Group1:21429161-21442339	Group5:10489086-10504451	\	Group1:12669834-12688940
Heliconius melpomene	HE671174:1164011-1183255	\	\	\	HE670566:212301-247361	HE671174:1122957-1158104	HE669522:6312-14702	\	HE671174:1209091-1210678	HE671174:1070984-1091797	HE672079:433587-435190	\	HE668478:450400-483854
Bicyclus anynana	Scaffold nBa.0.1.scaf05763: 4998-7210	\	\	\	Scaffold nBa.0.1.scaf03356: 44536-49134	nBa.0.1.scaf11281:160-3106	Scaffold nBa.0.1.scaf04602: 27852-33780	\	nBa.0.1.scaf00813:28786-34785	nBa.0.1.scaf01340:61467-63796	nBa.0.1.scaf28231:464-790	\	Scaffold nBa.0.1.scaf02470: 44,318-49,758
Danaus plexippus	DPSCF300014:2348662-2361336	\	\	\	DPSCF300159:172324-187229	DPSCF300014:2340159-2341727	DPSCF300285:111968-122869	\	DPSCF300014:2377991-2378827	DPSCF300014:2284379-2297962	DPSCF300046:572914-588902	\	DPSCF300181:103906-110207
Calycopis cecrops	scaffold87:278999-297152	\	\	\	scaffold4944:87643-124119	scaffold87:196491-251483	scaffold456:602432-604403	\	scaffold864:27442-28668	scaffold87:120520-147814	scaffold7486:108798-148428	\	scaffold2144:19980-104711
Plutella xylostella	Scaffold NW_011952027.1:981521-996464	\	\	\	Scaffold NW_011952150.1: 374970-383081	Scaffold NW_011952027.1:929786-973342	Scaffold NW_011952066.1:1240607-1252723	\	Scaffold NW_011952027.1:1030258-1031399	Scaffold NW_011952027.1:898833-926500	Scaffold NW_011952017.1: 944998-955477	\	Scaffold NW_011952119.1:586966-644500
Operophtera brumata	Scaffold OBRU01_Sc01064: 42116-56426	\	\	\	Scaffold OBRU01_Sc00808: 27531-60875	Scaffold OBRU01_Sc01064: 22663-29244	Scaffold OBRU01_Sc00977: 64023-67521	\	Scaffold OBRU01_Sc05461: 14461-18924	Scaffold OBRU01_Sc00977: 64023-67521	Scaffold OBRU01_Sc02144: 97585-119951	\	Scaffold OBRU01_Sc06945: 5053-11885
Amyelois transitella	Scaffold NW_013535339.1:2009469-2032431	\	\	\	Scaffold NW_013535683.1: 761848-807357	Scaffold NW_013535339.1: 2045791-2089465	Scaffold NW_013535390.1: 45919-60537	\	Scaffold NW_013535339.1: 1969748-1971953	Scaffold NW_013535339.1: 2105930-2147615	Scaffold NW_013535549.1: 1221200-1250423	\	Scaffold NW_013535395.1: 3309778-3374501
Bombyx mori	nscaf2847:4290086-4300264	\	\	\	nscaf3097:574395-598709	nscaf2847:4311541-4316713	nscaf3099:2430055-2453230	\	nscaf2847:4227852-4228750	nscaf2847:4406381-4410443	nscaf2887:11667287-1177617	\	nscaf3097:771657-781653
