# Supplementary material for: Genome-Wide Identification and Expression Profiling of Wnt Family Genes in the Silkworm, Bombyx mori
Source: Int J Mol Sci. 2019 Mar 11;20(5):1221. doi: 10.3390/ijms20051221 (PMC6429082; doi:10.3390/ijms20051221)
Supplement: Supplementary file 1 [file ijms-20-01221-s001.zip › ijms-449803-supplementary/Table S4.xlsx]

## Sheet: Sheet1
Gene Name	Forward primer sequences (5’-3’)	Reverse primer sequences (5’-3’)
Bmwnt1	GTTGTTTGTTTCCCCTCG	TTAGCCCTCTCTTGTATTGC
Bmwnt5	AGTGTCTCGTGCCTGTCGC	CAGCCACCCCAAACCCA
Bmwnt6	CTCTCATCAAACTACACAACCACAA	TCTTGCCTGGCTTCTTTATGC
Bmwnt7	ATCGGTGATGGACTTAAGATGG	GATTGTGTTTATCGTACGCCTC
Bmwnt9	CAACGACCAAATCGCTGAAAC	TGGCATTACACGCCTCCC
Bmwnt10	GTCGTCTCGTTGGAGGTTTGA	CATAGCACTGGAATGAGGATTACTG
Bmwnt11	GCTGCCTTGGCTTGGTCC	TTGTGCTTGTCTCGGTGGG
BmwntA	ACAACGACGCTGGAAGACG	TCCGTAGCGAATGTCCTCAGA
